# Supplementary material for: Attributes and generic competencies required of doctors: findings from a participatory concept mapping study
Source: BMC Health Serv Res. 2021 Jun 7;21:560. doi: 10.1186/s12913-021-06519-9 (PMC8186188; doi:10.1186/s12913-021-06519-9)
Supplement: Supplementary file 4 — Additional file 4. Sorting dataset presented as a similarity matrix. [file 12913_2021_6519_MOESM4_ESM.xlsx]

## Sheet: similarity matrix - diagonal(1)
StatementIndex	1	2	3	4	5	6	7	8	9	10	11	12	13	14	15	16	17	18	19	20	21	22	23	24	25	26	27	28	29	30	31	32	33	34	35	36	37	38	39	40	41	42	43	44	45	46	47	48	49
1		0	2	5	4	4	12	1	5	2	0	11	12	3	0	3	12	5	9	8	10	12	13	11	4	8	8	5	7	5	21	3	5	2	26	3	2	4	8	6	10	1	8	1	6	0	6	0	1
2	0		13	10	1	5	1	13	2	12	14	0	1	1	17	0	0	0	0	1	0	1	1	1	13	2	4	1	2	1	1	0	8	15	1	10	13	3	1	2	1	20	0	16	0	14	0	24	1
3	2	13		2	0	1	1	22	1	2	20	0	1	0	27	0	0	0	0	0	3	7	2	1	13	6	4	0	1	0	1	1	0	26	2	3	1	3	1	0	7	4	1	1	0	3	1	16	0
4	5	10	2		7	16	6	4	7	16	2	6	6	1	0	1	5	6	4	3	4	7	4	5	8	5	6	6	13	8	4	1	8	1	6	16	12	15	5	4	2	14	3	12	4	8	2	7	7
5	4	1	0	7		3	9	0	24	0	4	10	9	3	0	4	10	19	8	12	0	5	0	5	1	5	2	21	1	15	4	5	5	0	3	2	1	1	11	8	1	3	8	2	8	0	4	0	2
6	4	5	1	16	3		0	6	2	20	0	3	2	4	2	3	2	3	1	2	10	3	9	4	6	4	14	1	26	4	3	1	3	1	5	17	13	19	3	1	1	6	3	6	3	6	3	3	18
7	12	1	1	6	9	0		2	7	0	2	14	13	3	1	2	11	8	10	10	8	6	6	5	3	5	5	10	2	8	7	3	4	2	8	2	1	2	10	8	9	2	9	1	15	1	4	1	2
8	1	13	22	4	0	6	2		0	2	17	3	2	0	26	0	1	0	0	0	1	0	0	0	11	7	10	0	5	0	3	1	0	25	2	3	7	3	1	1	5	7	0	3	0	2	1	14	3
9	5	2	1	7	24	2	7	0		0	8	7	6	3	2	3	12	19	6	9	0	8	0	7	3	8	2	24	2	11	6	4	5	3	4	2	1	5	12	10	1	2	5	2	4	0	5	1	3
10	2	12	2	16	0	20	0	2	0		1	0	0	2	0	1	0	1	0	1	8	2	6	3	6	1	11	0	15	1	1	0	6	0	2	21	19	15	0	1	1	15	0	17	0	15	4	10	12
11	0	14	20	2	4	0	2	17	8	1		0	1	1	25	2	1	4	0	0	0	3	0	1	9	4	1	6	0	3	0	1	1	23	1	0	0	2	1	2	2	6	1	2	0	4	0	17	1
12	11	0	0	6	10	3	14	3	7	0	0		29	2	0	2	16	8	24	17	3	5	7	9	2	12	7	7	4	11	16	2	5	1	10	2	1	3	19	9	5	3	23	4	20	0	4	0	2
13	12	1	1	6	9	2	13	2	6	0	1	29		0	1	0	14	6	27	16	3	6	4	9	3	13	6	6	3	13	15	1	3	2	8	0	1	3	17	4	3	2	23	3	22	1	4	1	0
14	3	1	0	1	3	4	3	0	3	2	1	2	0		1	28	0	2	0	1	5	7	5	11	3	0	3	3	5	7	2	24	4	0	6	3	3	5	0	10	7	2	1	2	1	8	24	3	11
15	0	17	27	0	0	2	1	26	2	0	25	0	1	1		1	0	1	0	0	0	2	0	1	14	8	4	1	1	0	1	2	0	30	1	1	3	1	0	0	4	6	0	2	0	3	1	18	0
16	3	0	0	1	4	3	2	0	3	1	2	2	0	28	1		1	3	1	1	4	7	6	8	3	0	3	4	5	6	1	24	8	0	6	1	2	3	0	7	7	1	1	2	1	7	22	1	11
17	12	0	0	5	10	2	11	1	12	0	1	16	14	0	0	1		14	18	14	3	9	5	8	3	13	6	13	3	9	15	1	6	1	9	1	1	2	17	10	3	3	11	5	13	0	3	0	1
18	5	0	0	6	19	3	8	0	19	1	4	8	6	2	1	3	14		7	14	0	5	3	6	3	7	2	25	4	10	6	4	5	1	3	2	2	5	8	12	3	2	7	3	6	0	2	1	3
19	9	0	0	4	8	1	10	0	6	0	0	24	27	0	0	1	18	7		21	2	5	4	10	3	12	6	7	2	13	13	1	7	1	6	1	1	2	18	6	4	3	23	5	27	0	3	0	0
20	8	1	0	3	12	2	10	0	9	1	0	17	16	1	0	1	14	14	21		2	3	4	9	2	10	4	13	2	15	10	2	6	0	5	2	2	3	12	10	3	2	16	4	17	1	1	0	3
21	10	0	3	4	0	10	8	1	0	8	0	3	3	5	0	4	3	0	2	2		6	19	9	1	1	8	1	7	2	6	5	3	1	13	10	3	9	3	4	11	0	4	1	3	3	6	0	11
22	12	1	7	7	5	3	6	0	8	2	3	5	6	7	2	7	9	5	5	3	6		10	9	4	6	5	5	3	4	12	9	4	2	9	3	3	5	10	8	8	1	5	2	4	1	7	1	2
23	13	1	2	4	0	9	6	0	0	6	0	7	4	5	0	6	5	3	4	4	19	10		10	2	3	9	0	6	3	11	7	5	0	14	9	3	7	5	6	9	1	6	4	4	2	6	1	8
24	11	1	1	5	5	4	5	0	7	3	1	9	9	11	1	8	8	6	10	9	9	9	10		5	8	7	6	6	5	11	9	9	2	10	5	4	9	9	10	4	2	9	4	7	6	11	1	6
25	4	13	13	8	1	6	3	11	3	6	9	2	3	3	14	3	3	3	3	2	1	4	2	5		11	7	2	8	2	5	3	9	14	7	5	8	4	2	4	9	10	2	9	2	11	3	9	1
26	8	2	6	5	5	4	5	7	8	1	4	12	13	0	8	0	13	7	12	10	1	6	3	8	11		8	5	5	7	16	1	4	8	6	4	6	1	14	7	5	5	9	9	9	2	2	3	0
27	8	4	4	6	2	14	5	10	2	11	1	7	6	3	4	3	6	2	6	4	8	5	9	7	7	8		2	12	4	12	3	2	3	7	10	15	8	7	4	5	4	3	9	3	3	4	3	6
28	5	1	0	6	21	1	10	0	24	0	6	7	6	3	1	4	13	25	7	13	1	5	0	6	2	5	2		2	10	4	4	4	1	4	1	1	5	7	10	1	2	5	2	7	0	3	0	2
29	7	2	1	13	1	26	2	5	2	15	0	4	3	5	1	5	3	4	2	2	7	3	6	6	8	5	12	2		1	4	3	3	3	8	14	12	18	1	2	3	5	2	7	2	6	8	2	17
30	5	1	0	8	15	4	8	0	11	1	3	11	13	7	0	6	9	10	13	15	2	4	3	5	2	7	4	10	1		6	7	5	1	5	3	1	3	7	8	3	4	8	3	13	2	6	2	3
31	21	1	1	4	4	3	7	3	6	1	0	16	15	2	1	1	15	6	13	10	6	12	11	11	5	16	12	4	4	6		2	4	2	20	1	3	3	17	10	8	1	10	2	9	0	4	0	1
32	3	0	1	1	5	1	3	1	4	0	1	2	1	24	2	24	1	4	1	2	5	9	7	9	3	1	3	4	3	7	2		8	1	6	1	3	3	1	10	9	1	1	2	0	7	23	1	8
33	5	8	0	8	5	3	4	0	5	6	1	5	3	4	0	8	6	5	7	6	3	4	5	9	9	4	2	4	3	5	4	8		1	6	6	8	4	5	14	5	13	4	13	4	15	6	5	2
34	2	15	26	1	0	1	2	25	3	0	23	1	2	0	30	0	1	1	1	0	1	2	0	2	14	8	3	1	3	1	2	1	1		3	1	2	3	0	1	5	6	0	2	0	4	1	18	2
35	26	1	2	6	3	5	8	2	4	2	1	10	8	6	1	6	9	3	6	5	13	9	14	10	7	6	7	4	8	5	20	6	6	3		4	3	5	7	7	11	2	8	1	6	1	7	1	3
36	3	10	3	16	2	17	2	3	2	21	0	2	0	3	1	1	1	2	1	2	10	3	9	5	5	4	10	1	14	3	1	1	6	1	4		19	13	1	2	2	14	1	16	1	11	3	8	8
37	2	13	1	12	1	13	1	7	1	19	0	1	1	3	3	2	1	2	1	2	3	3	3	4	8	6	15	1	12	1	3	3	8	2	3	19		10	1	4	2	18	1	22	1	16	3	11	6
38	4	3	3	15	1	19	2	3	5	15	2	3	3	5	1	3	2	5	2	3	9	5	7	9	4	1	8	5	18	3	3	3	4	3	5	13	10		3	6	2	3	2	5	1	6	9	2	16
39	8	1	1	5	11	3	10	1	12	0	1	19	17	0	0	0	17	8	18	12	3	10	5	9	2	14	7	7	1	7	17	1	5	0	7	1	1	3		9	5	1	21	3	17	0	2	0	0
40	6	2	0	4	8	1	8	1	10	1	2	9	4	10	0	7	10	12	6	10	4	8	6	10	4	7	4	10	2	8	10	10	14	1	7	2	4	6	9		6	4	6	5	3	4	8	3	4
41	10	1	7	2	1	1	9	5	1	1	2	5	3	7	4	7	3	3	4	3	11	8	9	4	9	5	5	1	3	3	8	9	5	5	11	2	2	2	5	6		2	5	1	3	2	8	1	7
42	1	20	4	14	3	6	2	7	2	15	6	3	2	2	6	1	3	2	3	2	0	1	1	2	10	5	4	2	5	4	1	1	13	6	2	14	18	3	1	4	2		1	25	2	17	0	18	2
43	8	0	1	3	8	3	9	0	5	0	1	23	23	1	0	1	11	7	23	16	4	5	6	9	2	9	3	5	2	8	10	1	4	0	8	1	1	2	21	6	5	1		3	25	0	1	0	1
44	1	16	1	12	2	6	1	3	2	17	2	4	3	2	2	2	5	3	5	4	1	2	4	4	9	9	9	2	7	3	2	2	13	2	1	16	22	5	3	5	1	25	3		3	16	1	14	2
45	6	0	0	4	8	3	15	0	4	0	0	20	22	1	0	1	13	6	27	17	3	4	4	7	2	9	3	7	2	13	9	0	4	0	6	1	1	1	17	3	3	2	25	3		0	0	0	1
46	0	14	3	8	0	6	1	2	0	15	4	0	1	8	3	7	0	0	0	1	3	1	2	6	11	2	3	0	6	2	0	7	15	4	1	11	16	6	0	4	2	17	0	16	0		4	11	5
47	6	0	1	2	4	3	4	1	5	4	0	4	4	24	1	22	3	2	3	1	6	7	6	11	3	2	4	3	8	6	4	23	6	1	7	3	3	9	2	8	8	0	1	1	0	4		0	11
48	0	24	16	7	0	3	1	14	1	10	17	0	1	3	18	1	0	1	0	0	0	1	1	1	9	3	3	0	2	2	0	1	5	18	1	8	11	2	0	3	1	18	0	14	0	11	0		0
49	1	1	0	7	2	18	2	3	3	12	1	2	0	11	0	11	1	3	0	3	11	2	8	6	1	0	6	2	17	3	1	8	2	2	3	8	6	16	0	4	7	2	1	2	1	5	11	0
50	1	10	19	1	0	4	0	21	1	4	19	0	1	3	21	3	1	1	0	1	3	3	2	3	8	5	3	0	5	1	0	4	1	25	2	3	5	5	0	1	2	6	0	5	0	4	4	14	10
51	0	7	14	2	3	1	0	11	2	1	14	0	1	16	14	14	1	1	0	1	6	5	3	6	9	0	0	1	0	4	0	13	5	13	3	0	1	2	0	6	4	3	0	4	0	8	10	9	7
52	4	13	22	2	0	0	1	17	1	1	24	1	2	0	24	0	2	1	1	0	3	3	2	4	9	4	2	2	1	1	2	1	1	23	6	0	0	2	2	1	4	5	3	2	0	2	1	15	1
53	17	0	2	10	5	6	13	2	4	4	0	14	12	2	0	3	11	7	9	4	10	12	14	10	3	4	4	5	5	7	9	3	5	1	14	6	1	9	11	8	7	1	11	1	10	0	7	1	4
54	10	4	5	4	6	4	7	3	7	5	5	4	5	4	4	3	10	7	6	5	10	8	8	10	4	6	9	6	6	4	7	6	4	3	10	7	9	5	7	4	6	2	8	7	6	3	6	2	3
55	8	2	1	5	14	2	6	1	12	1	3	5	5	7	1	5	7	15	5	12	5	8	7	10	3	3	8	13	2	12	8	4	6	1	8	1	4	5	5	15	3	1	5	4	4	2	3	2	3
56	10	0	1	4	14	3	8	0	12	0	1	12	12	1	0	1	13	16	12	16	3	7	7	11	2	9	5	12	1	13	11	2	5	0	6	0	1	2	16	10	4	1	16	2	13	0	2	0	1
57	0	7	2	8	0	14	1	3	0	16	3	1	1	9	3	9	0	1	0	1	6	1	3	5	2	0	7	0	17	2	0	9	4	3	1	10	10	15	0	2	6	7	0	9	0	10	12	6	23
58	5	0	2	4	1	16	4	2	0	10	0	3	1	16	0	14	1	1	0	1	14	3	11	10	2	0	6	0	15	2	2	12	5	2	6	8	3	17	0	5	9	0	2	1	1	6	18	0	21
59	13	0	2	1	5	1	10	1	10	0	2	12	13	0	2	0	18	9	14	11	4	7	8	10	5	17	11	7	2	5	16	2	4	2	8	1	3	2	20	8	5	1	15	6	11	1	2	0	0
60	5	16	0	16	1	9	1	2	1	22	1	3	3	3	0	2	3	2	4	4	4	3	4	6	8	6	8	1	7	4	5	2	14	0	5	17	21	7	3	5	1	23	3	24	3	20	2	14	3
[truncated: 11 more columns]
