# Supplementary material for: Attributes and generic competencies required of doctors: findings from a participatory concept mapping study
Source: BMC Health Serv Res. 2021 Jun 7;21:560. doi: 10.1186/s12913-021-06519-9 (PMC8186188; doi:10.1186/s12913-021-06519-9)
Supplement: Supplementary file 5 — Additional file 5. Rating dataset. [file 12913_2021_6519_MOESM5_ESM.xlsx]

## Sheet: person_ratings
Participant	1	2	3	4	5	6	7	8	9	10	11	12	13	14	15	16	17	18	19	20	21	22	23	24	25	26	27	28	29	30	31	32	33	34	35	36	37	38	39	40	41	42	43	44	45	46	47	48	49
JD1	4	4	3	4	4	4	5	5	4	4	4	4	5	3	4	3	4	5	5	5	3	3	5	5	3	5	4	4	5	5	5	3	5	4	5	4	4	4	5	5	3	4	3	4	5	3	3	4	4
JD3	5	5	2	5	5	5	5	4	4		3	5	5	4	2	1	4	5	2	4	5	1	3	4	5	4	5	5	4	4	4	2	5	3	4	5	5	4	5	4	2	4	2	2	5	1	2	2	2
JD4	4	4	3	3	3	2	4	4	4	4	4	2	3	3	4	3	4	3	5	3	3	3	4	4	3	5	4	3	3	4	4	3	4	4	5	2	4	2	4	4	4	4	3	4	5	5	4	4	3
JD6	3	3	4	4	2	4	2	4	5	4	4	4	2	3	3	3	4	3	3	4	2	4	2	5	3	3	3	4	4	4	4	3	5	3	3	4	4	3	3	4	3	4	3	4	3	2	3	2	3
JD7	4	5	5	4	3	2	4	5	4	5	5	3	4	4	4	2	3	4	3	4	3	1	5	4	4	3	3	4	2	4	5	4	4	5	4	2	4	2	4	5	5	5	2	5	5	2	4	5	5
JD8	4	3	5	4	2	4	5	5	4	4	5	4	5	3	4	3	4	4	5	4	4	3	4	5	3	5	4	4	4	4	5	3	4	4	5	3	5	3	4	4	4	5	3	4	5	3	4	4	3
JD9	4																						4	5		4					5				4
JD10	4	5	4	4	2	3	4	4	4	4	4	4	4	2	4	3	3	5	5	3	2	3	4	2	3	4	5	3	4	4	4	2	4	4	4	4	5	3	4	4	3	4	3	4	4	3	2	4	3
JD12	2	3	3	2	2	2	4	4	3	3	3	3	3		4		4	3	2	3			2	2	3	4	3	2	3	2	3		4	3	4	1	4	3	2	3		4	4	4	2	3		2
JD13	3	2	3	1	1	3	2	4	2	4	4	3	2	1	4	1	3	4	3	4	3	1	3	4	1	3	4	3	5	3	4	4	5	4	3	1	4	4	1	3	3	4	2	4	3	2	3	3	1
JD15
JD16	4	2	2	4	2	5	3	3	2	2	3	2	2	1	3	1	2	3	3	2	1	1	1	3	1	3	4	2	3	1	4	3	2	4	4	3	2	1	1	2	2	2	1	3	3	1	2	2	1
JD17	3	3	3	3	2	3	3	3	2	3	3	2	3	3	3	4	2	2	4	2	3	2	2	3	2	4	3	2	3	2	3	3	3	3	3	3	2	4		3	2	2	3	3	4	3	2	3	3
JD18	5	3	4	2	2	5	5	4	4	4	4	4	4	2	2	1	4	3	4	4	3	1	3	4	2	5	4	3	5	4	5	2	5	4	5	3	5	2	4	5	2	3	2	4	3	2	3	2	3
JD19	4											4	3				4		3				3	2		2					4				5				2				2		3
JD20	4											4	3				3		3				3	5		5					4				2				2				2		3
JD21	5																						4	5		5					5				4
JD22	4	3	2	3	3	2	2	2	3	3	2	4	2	1	2	1	3	3	3	2	2	1	3	3	2	4	3	2	3	3	4	2	3	2	4	1	4	2	3	2	1	4	2	3	3	4	3	3	1
JD24	4	2	2	4	2	3	3	2	5	3	2	4	2	2	3	3	3	2	2	3	3	3	5	5	5	3	4	3	2	2	5	1	5	2	4	3	4	2	3	2	3	5	1	5	2	4	2	2	3
JD25	3	4	3	3	3	3	3	3	3	3	4	4	4	1	3	2	3	2	4	4	4	2	3	3	3	4	3	3	3	4	5	3	4	3	4	2	4	3	3	4	2	3	3	3	3	2	3	3	3
JD26	4	4	4	3	2	3	4	4	3	3	3	4	4	2	3	1	3	3	3	4	2	1	2	2	3	4	4	2	2	3	5	2	2	4	3	3	4	3	2	4	3	3	2	4	4	2	2	3	2
JD29	3	2	2	2	2	2	1	2	1	3	2	3	3	2	2	2	3	3	5	3	2	2	4	4	4	3	3	3	3	3	5	2	5	2	3	1	2	1	3	1	2	4	3	4	2	5	2	3	2
JD30	4	2	2	3	2	3	2	4	2	3	3	3	2	3	3	3	4	2	3	3	2	2	1	2	3	2	2	3	3	3	5	4	2	3	3	1	2	3	2	2	3	3	2	2	5	1	3	3	3
JD32	4											3	4				2		4				3	4		4					4				4				3				2		4
JD33	5	3	4	2	4	5	5	5	5	5	4	1	1	2	5	3	5	3	1	2	1	1	2	4	5	5	4	4	3	5	5	5	4	5	5	1	5	2	1	5	3	5	1	5	1	5	3	5	5
JD34	4	3	3	2	2	4	4	4	3	3	4	3	4	3	3	4	4	2	4	4	2	2	2	4	2	4	4	2	5	3	4	3	5	4	3	3	4	3	3	4	4	5	5	4	4	2	4	4	4
JD35	4				1		4		4			4	5				4	1	3	2			3	3		3		1		2	4				4				2	3			2		4
JD36	4	2	4	3	4	5	4	3	3	4	3	3	2	2	1	3	4	3	2	2	1	2	2	4	2	4	4	3	3	4	5	3	4	3	3	3	3	4	3	3	2	3	1	4	4	1	2	2	2
JD37	4	2		1	1	3	2		3	2		3	2				3	1	3	1			2	3	2	4	3	1	4	2	5		3		4	1	2	3	3	4		1	2	3	2	4		1
JD38	4	3	2	3	3	4	4	5	5	4	3	4	3	3	3	2	5	3	3	3	3	2	2	4	4	5	4	3	4	4	4	3	4	4	3	3	5	3	4	3	2	4	3	4	3	3	2	4	3
JD40	4											4	4				3		4				3	4		4					5				4				4				3		3
JD41	3	3	3	1	2	2	2	3	2	2	4	2	2	3	3	3	3	3	3	3	3	3	3	3	3	3	2	2	2	2	3	2	3	4	3	2	3	2	3	3	2	3	2	4	2	3	3	3	3
JD44	5	5	2	1	1	3		5	4	4	2	2	4	1	4	4	5	3	5	3	2	1	4	2	5	5	2	3	3	2	5	2	3	5	5	2	4	2	1	2	1	4	2	5	4	4	2	4	5
JD46	5	5	5	4	4	5	5	5	5	4	4	4	5	1	4	3	4	3	5	4	3	1	2	3	5	5	5	4	5	5	5	4	5	4	4	4	4	4	3	4	3	4	2	5	5	3	4	4	3
JD50	4	4	5	2	2	4	4	4	2	3	5	3	2	2	2	1	4	2	4	4	2	1	2	3	2	3	3	2	4	2	3	2	2	4	3	2	4	2	3	4	1	5	3	3	3	2	2	2	2
JD51	4	4	4	4	4	4	4	4	5	4	4	4	2	4	4	4	4	3	4	4	3	4	4	5	4	3	4	3	4	5	4	4	4	4	4	4	4	4	3	3	5	5	3	4	4	2	3	3	4
JD52	4	3	3	2	2	5	4	3	2	5	3	4	3	2	2		3	3	5	4	2	3	3	5	1	5	3	2	4		5	2	4	3	4	2	3	1	2	4	2	2	4	3	4	1	2	3	3
JD53	3	3	4	3	2	3	3	4	2	2	2	3	3	1	3	1	3	1	4	1	1	1	2	3	4	3	3	1	2	3	3	1	1	2	4	3	3	3	3	1	5	3	4	3	4	3	1	3	2
[truncated: 11 more columns]
